# Supplementary material for: Postoperative Flare and Corneal Endothelial Cell Loss After Eight-Chop Technique Phacoemulsification: A Prospective Observational Study
Source: J Clin Med. 2026 Jan 9;15(2):557. doi: 10.3390/jcm15020557 (PMC12841740; doi:10.3390/jcm15020557)
Supplement: Supplementary file 1 [file jcm-15-00557-s001.zip]

Archive with 2 entries (2 files):
- Supplementary_Dataset_S1_Minimal_EightChop.xlsx.xlsx
- Supplementary_Dataset_S2_Full_EightChop.xlsx.xlsx
