# Supplementary material for: Postoperative Flare and Corneal Endothelial Cell Loss After Eight-Chop Technique Phacoemulsification: A Prospective Observational Study
Source: J Clin Med. 2026 Jan 9;15(2):557. doi: 10.3390/jcm15020557 (PMC12841740; doi:10.3390/jcm15020557)
Supplement: Supplementary file 1 [file jcm-15-00557-s001.zip › Supplementary_Dataset_S1_Minimal_EightChop.xlsx.xlsx]

## Sheet: Sheet1
PatientID	Eye	Age_years	EmeryGrade	Pre_CECD_cells_mm2	Pre_IOP_mmHg	W7_CECD_cells_mm2	W19_CECD_cells_mm2	W7_IOP_mmHg	W19_IOP_mmHg
3795	R	76	2	2717	14.7	2642	2603	9.4	13.7
3795	L	76	2	2534	13.3	2501	2461	9.6	11.9
5410	R	74	2.5	3187	13.1	3122	3191	12.4	13.6
5410	L	74	2.5	3102	15.4	3207	3203	12.6	13.2
7852	R	71	2	2852	17.7	2808	2822	12.6	14.8
9387	R	68	2.5	2312	17.3	2314	2249	15.3	14.2
9387	L	68	2.5	2394	16.2	2365	2335	14.6	13
9695	R	72	2	2672	12	2670	2626	11.4	9.2
9695	L	72	2	2689	11.7	2616	2629	12	10.9
9815	R	76	2	2326	14.8	2328	2327	11.3	11.9
10132	R	61	2	2452	13.1	2469	2423	11	11.7
10132	L	61	2	2491	13.6	2419	2397	10.1	11.6
13393	L	72	2.5	2098	12.3	2091	2100	11.2	9.8
14408	L	74	2.75	2851	13.7	2780	2793	7.2	9.5
14727	R	60	2.5	2469	17.7	2524	2509	12.8	14.2
14727	L	60	2	2549	17.3	2570	2624	13.6	14.2
15552	R	78	2	2874	13.4	2874	2869	11.6	11.9
15552	L	78	2.5	2820	14.2	2866	2888	13	12.7
15883	L	78	2.5	2687	13.5	2647	2606	11.6	11.6
16277	R	73	2.5	2772	11.1	2702	2703	10.4	11.5
18879	R	75	2	2584	14.4	2522	2535	11.6	12.7
18879	L	75	2	2590	14	2552	2553	12.2	13.7
19541	R	84	2	2628	14.9	2619	2585	12.8	11.5
19541	L	84	2	2633	15.4	2621	2596	13.1	13.23
20106	R	78	2	2677	16.6	2689	2693	13.7	13.4
20106	L	78	2	2666	16.6	2614	2601	13	11.6
20120	R	74	2.5	2711	11.5	2731	2757	10.2	12
20120	L	74	2.5	2646	12	2637	2670	11.8	12.4
20199	R	72	2	2429	16.8	2407	2417	17.7	15.1
20199	L	72	2	2476	16.4	2475	2459	18	14.6
20205	R	79	2	2740	14.2	2773	2763	15.2	15.6
20205	L	79	2	2747	13.4	2756	2716	13.2	15.3
20210	R	76	2.5	2695	13.4	2719	2644	12.5	11.9
20210	L	76	2.5	2513	14	2548	2544	12.5	12.6
20229	R	76	2.5	2789	13.5	2736	2710	10.2	10.1
20229	L	76	2.5	2775	12.3	2730	2765	12	10.6
20232	L	80	2.5	2449	16.3	2456	2446	12.7	13.1
20247	L	82	2.5	3005	13.2	2915	2920	11.2	11.8
20249	L	75	2.5	2682	13.5	2660	2692	11.5	10
20260	R	70	3.5	2945	12.8	2769	2886	14.1	13.6
20260	L	70	3.5	2825	15	2868	2821	15	14.7
20269	R	70	2.75	2575	17.1	2516	2501	14.5	15.1
20272	R	80	2.5	2802	12.4	2855	2942	10.1	10.5
20272	L	80	2.5	2876	12.8	2893	2811	10.4	11
20279	R	71	2	2761	13.2	2730	2790	11.7	11
20283	R	72	3	2633	15.2	2619	2662	12.9	11.8
20283	L	72	3	2740	14.23	2412	2432	13.4	11.5
20289	R	75	2.5	2798	12.1	2765	2723	10.3	10.1
20289	L	75	2.5	2774	12.6	2745	2691	10.6	8.8
20290	L	77	2.5	2277	14.2	2255	2239	11.1	9.8
20296	R	75	2.5	2578	14.3	2525	2532	16.2	14
20296	L	75	2.5	2580	15	2555	2538	16	13.5
20298	R	77	2.5	2502	11.8	2550	2547	11.1	12.5
20298	L	77	2.5	2535	12.7	2521	2525	11	10.8
20304	R	79	2.5	2587	9.9	2579	2535	8.9	7.6
20304	L	79	2.5	2776	10.4	2693	2662	8.5	7.6
20311	R	68	2.5	2472	14	2468	2427	14.6	14.7
20311	L	68	2.5	2465	14.6	2412	2443	13.2	13.8
20312	R	77	2.5	2873	14.3	2805	2894	12.5	12.5
20312	L	77	2.5	2889	13.6	2825	2846	12.7	10.4
20337	R	84	2.5	2715	13.2	2649	2614	13	11.7
20337	L	84	2.5	2750	14.9	2339	2324	11.2	10
20341	L	77	2.5	2495	12	2499	2508	12.8	13.3
20351	R	75	2.5	2789	12.9	2772	2722	10.6	9.5
20351	L	75	2.5	2674	13.7	2616	2607	11.2	9.2
20358	L	83	2.75	2777	12.1	2773	2764	9	9.7
20371	R	76	2.5	2544	13.2	2516	2474	8.9	8.8
20372	R	69	2.5	2686	16.9	2746	2845	15.9	16.3
20372	L	69	2.5	2684	17.5	2741	2789	15.6	16.3
20374	L	80	2	2770	12.7	2744	2723	11.3	11.2
20384	R	72	2	3208	13.3	3288	3275	9.5	10
20385	L	62	2	2625	15.8	2643	2634	12	11.6
20395	R	82	2.75	2491	11.3	2468	2525	9.7	9.9
20395	L	82	2.75	2416	11.1	2492	2533	10.9	10.9
20397	R	57	2.75	2853	13.8	2870	3000	15.9	14.2
20397	L	57	2	2890	13.4	2801	2885	15	13.3
20402	R	64	2	2656	16.9	2696	2799	16.4	16.7
20402	L	64	2	2872	15.8	2825	2886	15.4	15.9
20407	R	56	2	2634	11.1	2627	2608	10.1	11.5
20407	L	56	2	2638	11.3	2598	2624	10.4	12.4
20408	R	67	2	2493	15.7	2518	2442	13.3	15.6
20419	R	61	2	2561	13.8	2543	2551	12.4	12.4
20419	L	61	2	2645	14.6	2598	2524	11.9	12.7
20430	R	79	2	2778	11.8	2720	2743	10.8	8.5
20430	L	79	2	2692	11.7	2686	2660	10.8	10
20431	R	84	2	2699	13.1	2703	2679	11.6	12.2
20431	L	84	2	2762	12.2	2787	2809	11.8	11.8
20433	R	78	2.75	2694	14.4	2621	2699	12.7	12.7
20433	L	78	2.5	2695	16.1	2635	2591	13.2	15.2
20442	R	79	2.5	2639	16.6	2606	2578	14.3	16.7
20442	L	79	3	2654	16	2620	2610	12.9	14.3
20461	R	75	2.5	2590	15.5	2450	2416	12.3	12.9
20461	L	75	2.5	2628	14	2663	2561	11.4	13
20462	R	64	2.5	2815	12.9	2857	2800	15.1	18.6
20469	R	66	2	2609	13.3	2603	2695	14.1	14.3
20469	L	66	2	2734	14.7	2791	2839	15	15.4
20476	R	77	3.5	2265	10.5	2191	2193	9.4	7.9
20476	L	77	3.5	2447	11.6	2373	2323	10.6	9.4
20479	L	75	2.5	2667	16.2	2672	2664	12.9	11.7
20482	R	74	2	2588	13.5	2576	2571	11.9	13.1
20482	L	74	2	2512	14	2578	2573	11.3	12.4
20490	L	58	2.5	3075	10.9	2963	3053	10.6	10.6
20493	R	70	2	2689	13.9	2644	2648	12.2	12.2
20493	L	70	2	2514	12.5	2654	2653	10.6	11.3
20495	R	79	2.75	2492	14.9	2487	2484	12.3	12.9
20495	L	79	2.75	2582	14.3	2412	2514	11.9	11.7
20497	R	63	2.5	2583	13.9	2528	2550	13.4	14.3
20497	L	63	2.5	2569	13.6	2516	2511	13.3	14
20499	R	82	2.5	2486	14.3	2480	2453	11.2	11.7
20499	L	82	2.5	2503	13.2	2466	2498	11.6	12.4
20501	R	74	2.5	2277	10.6	2238	2234	7.8	9.5
20501	L	74	2.5	2262	10	2231	2231	8.5	9.6
20513	R	68	2	2746	13.4	2655	2724	10.3	11.2
20513	L	68	2	2798	10.9	2671	2780	9.3	10.5
20520	R	73	2	3023	15.4	2991	3011	14.5	14.3
20520	L	73	2	3079	17.2	2989	3063	14.8	14.2
20538	R	77	2	2553	13.2	2561	2552	11.4	10.9
20538	L	77	2	2518	12.6	2538	2543	12.6	11.5
