# Supplementary material for: Postoperative Flare and Corneal Endothelial Cell Loss After Eight-Chop Technique Phacoemulsification: A Prospective Observational Study
Source: J Clin Med. 2026 Jan 9;15(2):557. doi: 10.3390/jcm15020557 (PMC12841740; doi:10.3390/jcm15020557)
Supplement: Supplementary file 1 [file jcm-15-00557-s001.zip › Supplementary_Dataset_S2_Full_EightChop.xlsx.xlsx]

## Sheet: Sheet1
PatientID	Eye	Sex	Age_years	EmeryGrade	Pre_ACD_mm	Pre_BCVA_logMAR	Pre_IOP_mmHg	Pre_CECD_cells_mm2	Pre_CCT_um	Pre_CV	Pre_PHC_percent	OperativeTime_min	PhacoTime_sec	AspirationTime_sec	CDE_uJ	FluidVolume_mL	Pre_Flare	D1_Flare	D7_Flare	W7_Flare	W19_Flare	W7_BCVA_logMAR	W7_IOP_mmHg	W7_CECD_cells_mm2	W7_CCT_um	W7_CV	W7_PHC_percent	W19_BCVA_logMAR	W19_IOP_mmHg	W19_CECD_cells_mm2	W19_CCT_um	W19_CV	W19_PHC_percent
3795	R	F	76	2	3	-0.0791812	14.7	2717	535	48	40	4.36667	16.8	65	5.85	26	6.7	10.3	6.8	13.6	7.3	0.0457575	9.4	2642	556	43	34	0	13.7	2603	538	40	39
3795	L	F	76	2	3.06	-0.0791812	13.3	2534	549	45	37	4.58333	19.4	77	5.91	30	5.1	9.1	23.7	15.6	7.3	0.09691	9.6	2501	547	55	30	0	11.9	2461	528	46	41
5410	R	F	74	2.5	3.1	-0.0791812	13.1	3187	540	40	45	4.98333	14.1	73	4.84	28	5.9	13.8	14.6	47.5	15.7	-0.0791812	12.4	3122	549	39	47	-0.0791812	13.6	3191	536	32	50
5410	L	F	74	2.5	3.38	0.09691	15.4	3102	535	36	43	5.75	16	73	6.208	28	5.8	11.8	43.5	39.1	12.5	-0.0791812	12.6	3207	534	33	51	-0.0791812	13.2	3203	525	32	50
7852	R	F	71	2	2.68	0	17.7	2852	572	33	44	4.18333	12.5	65	4.29	24	5	44.4	15.6	15.6	12.6	-0.0791812	12.6	2808	572	34	48	-0.0791812	14.8	2822	583	32	50
9387	R	F	68	2.5	2.34	-0.0791812	17.3	2312	568	46	36	7.4	26.4	105	6.99	43	3.8	15.3	10.3	6.7	8	0	15.3	2314	564	47	38	0	14.2	2249	563	38	44
9387	L	F	68	2.5	2.42	-0.0791812	16.2	2394	558	46	37	5.78333	26.4	95	6.68	36	9.8	6.9	8.5	6.9	7.7	-0.0791812	14.6	2365	553	40	34	-0.0791812	13	2335	577	44	38
9695	R	F	72	2	3.17	0	12	2672	487	40	49	4.83333	12.4	53	4.47	19	7.6	15.6	43.5	19.8	10.4	-0.0791812	11.4	2670	487	40	43	-0.0791812	9.2	2626	482	35	46
9695	L	F	72	2	2.98	0.0457575	11.7	2689	483	40	41	4.2	13.7	58	4.85	20	6	15.2	38.5	21	16.3	-0.0791812	12	2616	488	42	48	-0.0791812	10.9	2629	490	42	39
9815	R	F	76	2	3.1	0.09691	14.8	2326	500	43	38	4.51667	14.1	71	6.62	27	6.1	14	13.3	9	6.6	0	11.3	2328	508	59	38	0	11.9	2327	520	36	51
10132	R	F	61	2	3.86	0.0457575	13.1	2452	491	43	41	5.03333	15.6	84	4.58	28	4.3	11.2	9.1	10	6.6	-0.0791812	11	2469	485	43	44	-0.0791812	11.7	2423	498	40	41
10132	L	F	61	2	3.78	-0.0791812	13.6	2491	470	41	45	4.7	11	103	2.73	39	7.4	27.1	7.2	6.5	4.8	-0.0791812	10.1	2419	479	44	37	-0.0791812	11.6	2397	500	42	42
13393	L	M	72	2.5	3.56	0.0457575	12.3	2098	532	46	42	5.91667	16.2	93	6.37	30	7.3	17.9	18.2	15.8	7.5	-0.0791812	11.2	2091	532	46	47	-0.0791812	9.8	2100	527	41	37
14408	L	M	74	2.75	3.73	1.39794	13.7	2851	506	36	46	6.51667	17.1	91	6.85	29	5.3	19.7	7.8	10.3	8.7	-0.0791812	7.2	2780	506	41	42	-0.0791812	9.5	2793	501	35	51
14727	R	F	60	2.5	4.14	0.154902	17.7	2469	540	41	47	4.66667	15.9	70	6.52	30	6	8.2	9.2	9.3	11.8	-0.0791812	12.8	2524	535	39	52	-0.0791812	14.2	2509	536	37	52
14727	L	F	60	2	4.1	0	17.3	2549	537	48	46	4.26667	10.4	54	4.73	20	7.8	8	10.4	12.6	8	-0.0791812	13.6	2570	548	54	36	-0.0791812	14.2	2624	542	43	46
15552	R	F	78	2	3.57	0	13.4	2874	504	40	38	4.88333	14.2	66	4.98	24	5.6	16.5	7.8	7	5.9	-0.0791812	11.6	2874	505	41	45	-0.0791812	11.9	2869	506	40	48
15552	L	F	78	2.5	3.52	-0.0791812	14.2	2820	513	44	36	4.48333	11.3	71	4.86	24	7	13.8	9	6.2	6	-0.0791812	13	2866	523	41	40	-0.0791812	12.7	2888	503	43	38
15883	L	F	78	2.5	2.8	0.09691	13.5	2687	506	37	45	5.63333	15.1	93	6.09	37	6.8	9.2	18.9	9.9	10.3	-0.0791812	11.6	2647	500	41	41	-0.0791812	11.6	2606	501	34	45
16277	R	M	73	2.5	2.86	-0.0791812	11.1	2772	431	33	51	5	14.9	62	5.04	26	8.8	21.2	26.2	15.6	15.6	0	10.4	2702	422	36	48	0	11.5	2703	430	33	48
18879	R	M	75	2	3.23	0.0457575	14.4	2584	530	34	55	5.71667	12.5	73	5.72	26	9.8	10.8	16.5	12.9	12.5	-0.0791812	11.6	2522	518	35	54	-0.0791812	12.7	2535	535	35	50
18879	L	M	75	2	3.21	0.0457575	14	2590	521	35	54	6.58333	28.5	116	7.65	41	7.8	11.4	14.7	13.1	10.8	-0.0791812	12.2	2552	517	34	51	-0.0791812	13.7	2553	526	34	49
19541	R	F	84	2	3.33	0	14.9	2628	549	35	51	4.53333	23.1	85	9.64	33	11.5	19.2	15.6	10.8	16.1	-0.0791812	12.8	2619	533	38	53	-0.0791812	11.5	2585	538	36	50
19541	L	F	84	2	3.15	0	15.4	2633	535	39	43	4.53333	14.5	58	6.21	22	11	19.5	20.6	19.3	15.4	-0.0791812	13.1	2621	537	39	45	-0.0791812	13.23	2596	517	34	45
20106	R	F	78	2	3.05	0.154902	16.6	2677	519	37	44	5.5	13.9	74	4.41	26	12.5	18.6	15	16.4	13.9	-0.0791812	13.7	2689	533	41	41	-0.0791812	13.4	2693	515	36	42
20106	L	F	78	2	2.94	0.154902	16.6	2666	506	34	50	4.43333	14.3	72	4.01	27	8.5	14.6	12.1	12.9	11.5	-0.0791812	13	2614	506	38	43	-0.0791812	11.6	2601	514	34	44
20120	R	F	74	2.5	2.56	0	11.5	2711	514	37	51	6.21667	20	77	6.35	28	8	14.1	10.4	13.2	9	0	10.2	2731	516	39	42	0	12	2757	503	34	51
20120	L	F	74	2.5	2.52	0.0457575	12	2646	502	34	53	5.38333	12.6	66	6.52	24	8.5	14.4	11.9	10.2	8.9	0	11.8	2637	511	38	45	0	12.4	2670	505	33	46
20199	R	F	72	2	3.49	0.154902	16.8	2429	601	50	36	4.38333	8.8	44	3.05	19	6.2	9.8	14.1	8.1	10	-0.0791812	17.7	2407	597	47	36	-0.0791812	15.1	2417	600	39	40
20199	L	F	72	2	3.53	0	16.4	2476	585	48	42	6.51667	9	63	2.56	23	7.2	9.9	12.8	8.2	7.5	-0.0791812	18	2475	590	47	37	-0.0791812	14.6	2459	586	41	47
20205	R	F	79	2	3.4	0.154902	14.2	2740	555	43	42	4.68333	18.8	75	7.52	27	7	10.4	16.4	9.1	7	0	15.2	2773	562	48	40	0	15.6	2763	561	49	38
20205	L	F	79	2	3.38	0.09691	13.4	2747	548	47	35	8.03333	47.6	153	12.73	65	7.8	31.1	13.1	8.6	7.8	0	13.2	2756	563	43	41	0	15.3	2716	562	39	43
20210	R	F	76	2.5	3.65	0.154902	13.4	2695	533	42	39	4.61667	18.4	64	6.6	26	6.9	11	9.6	8.9	8.2	-0.0791812	12.5	2719	537	39	40	-0.0791812	11.9	2644	538	43	39
20210	L	F	76	2.5	3.8	0.221849	14	2513	529	38	50	4.75	17.5	71	8.27	27	4.8	10.4	8.9	8.7	7.9	-0.0791812	12.5	2548	573	41	47	-0.0791812	12.6	2544	573	37	50
20229	R	M	76	2.5	3.75	0.09691	13.5	2789	561	28	62	6.56667	23.6	126	5.66	50	9.4	21.5	23	22.3	13.3	0	10.2	2736	565	35	48	-0.0791812	10.1	2710	562	31	54
20229	L	M	76	2.5	3.66	0	12.3	2775	565	29	61	5.8	29.4	119	8.15	43	9.8	16	26.6	18.9	15.8	-0.0791812	12	2730	571	32	57	-0.0791812	10.6	2765	567	26	65
20232	L	M	80	2.5	2.56	0	16.3	2449	499	40	45	5.68333	18.8	88	6.37	32	6.2	26.3	10.1	12.5	8.5	0	12.7	2456	508	38	47	-0.0791812	13.1	2446	506	36	46
20247	L	M	82	2.5	2.84	0	13.2	3005	552	33	53	6.53333	20.9	86	4.29	32	9.8	13	10.5	7.2	9.1	-0.0791812	11.2	2915	547	37	46	-0.0791812	11.8	2920	557	35	46
20249	L	F	75	2.5	3.11	0.09691	13.5	2682	497	36	47	5.45	13.1	72	4.93	25	7.4	10.6	10.3	7.9	8.4	-0.0791812	11.5	2660	495	36	46	0	10	2692	499	36	46
20260	R	M	70	3.5	3.48	0.0457575	12.8	2945	555	40	45	5.35	20.7	78	6.15	26	6.6	11	13.3	8.9	11.5	-0.0791812	14.1	2769	543	42	43	-0.0791812	13.6	2886	550	37	45
20260	L	M	70	3.5	3.5	0.09691	15	2825	517	36	54	6.56667	23.3	86	7.42	33	4.3	10	7.2	8.6	8.5	-0.0791812	15	2868	538	38	45	-0.0791812	14.7	2821	538	37	49
20269	R	F	70	2.75	3.2	0	17.1	2575	576	45	40	5.03333	12.5	85	5.11	33	6	11.3	15.7	7.1	7	-0.0791812	14.5	2516	572	36	49	-0.0791812	15.1	2501	585	37	45
20272	R	F	80	2.5	2.82	0.09691	12.4	2802	520	41	44	5.81667	22.6	87	8.64	33	7.2	44.7	10.4	10.4	8.1	-0.0791812	10.1	2855	544	38	46	-0.0791812	10.5	2942	541	37	44
20272	L	F	80	2.5	2.73	0.09691	12.8	2876	520	46	40	6.53333	21.8	88	7.2	37	9.3	14.8	16.1	10.8	10.1	-0.0791812	10.4	2893	521	39	51	-0.0791812	11	2811	518	38	46
20279	R	F	71	2	2.79	0	13.2	2761	516	35	48	5.06667	17.8	64	6.72	27	5.1	9.1	11.5	5.2	6.5	-0.0791812	11.7	2730	508	40	37	0	11	2790	501	35	44
20283	R	M	72	3	3.37	0	15.2	2633	513	39	48	7	31.2	125	10.07	48	6.3	9.7	9.2	9.6	8.5	-0.0791812	12.9	2619	506	40	45	-0.0791812	11.8	2662	501	32	55
20283	L	M	72	3	3.41	0.0457575	14.23	2740	504	36	44	6.91667	22.1	98	10.29	41	4.9	11.3	13.1	7.7	7.2	-0.0791812	13.4	2412	502	37	46	-0.0791812	11.5	2432	505	32	54
20289	R	M	75	2.5	2.86	0.39794	12.1	2798	490	36	49	4.8	17.3	71	8.46	28	13.2	22.2	17.6	16.1	14	-0.0791812	10.3	2765	527	38	50	-0.0791812	10.1	2723	451	37	43
20289	L	M	75	2.5	2.83	0.154902	12.6	2774	487	36	51	4.4	14	70	5.99	27	7.3	13.6	21.8	29.3	16.3	-0.0791812	10.6	2745	520	41	40	-0.0791812	8.8	2691	485	33	47
20290	L	F	77	2.5	3.11	0.30103	14.2	2277	548	42	41	4.88333	13.7	66	5.45	25	7.6	13.1	22.6	21.1	13.5	-0.0791812	11.1	2255	551	46	40	-0.0791812	9.8	2239	558	44	43
20296	R	F	75	2.5	2.96	0	14.3	2578	506	38	46	6.5	35.7	129	7.71	57	8.2	15.3	47.7	11.6	10.4	-0.0791812	16.2	2525	496	31	52	-0.0791812	14	2532	503	28	55
20296	L	F	75	2.5	2.94	-0.0791812	15	2580	513	37	48	4.53333	15.3	73	7.6	26	6.3	17.7	14.6	11.5	9.8	-0.0791812	16	2555	503	28	58	-0.0791812	13.5	2538	503	31	56
20298	R	F	77	2.5	2.74	0.09691	11.8	2502	505	34	55	6.31667	38.9	120	11.14	50	8.4	14.1	17.2	9.3	6.9	-0.0791812	11.1	2550	505	33	48	-0.0791812	12.5	2547	511	36	51
20298	L	F	77	2.5	2.84	0.154902	12.7	2535	490	36	49	7.18333	40.1	127	8.36	55	5.3	14.1	11.5	7.4	7.1	-0.0791812	11	2521	501	34	53	-0.0791812	10.8	2525	499	37	48
20304	R	M	79	2.5	3.11	0	9.9	2587	531	46	37	6.26667	32.3	110	8.57	51	17.1	16.9	17.1	22.7	18.7	-0.0791812	8.9	2579	545	48	36	-0.0791812	7.6	2535	520	40	37
20304	L	M	79	2.5	3.15	0	10.4	2776	523	42	37	4.81667	15.4	65	5.36	28	19.1	21.7	19	32.5	25.4	-0.0791812	8.5	2693	553	44	37	-0.0791812	7.6	2662	541	44	38
20311	R	F	68	2.5	2.95	0.0457575	14	2472	551	34	48	7.55	12.6	88	2.72	32	6.7	10.7	11.9	11.2	9.2	-0.0791812	14.6	2468	569	36	53	-0.0791812	14.7	2427	565	39	48
20311	L	F	68	2.5	2.99	-0.0791812	14.6	2465	544	38	43	5.38333	12.6	91	3.26	34	5.2	10.9	11.9	7.1	8	-0.0791812	13.2	2412	556	32	52	-0.0791812	13.8	2443	547	35	54
20312	R	F	77	2.5	2.77	0	14.3	2873	532	32	54	4.13333	16	60	8.02	25	6.2	13.1	18.3	14.2	9.7	-0.0791812	12.5	2805	556	40	49	-0.0791812	12.5	2894	549	39	51
20312	L	F	77	2.5	2.5	0	13.6	2889	537	32	62	4.63333	11.3	62	5.75	23	7.3	10.5	14.1	9.4	9.1	-0.0791812	12.7	2825	550	45	50	-0.0791812	10.4	2846	536	35	57
20337	R	F	84	2.5	3.47	0.0457575	13.2	2715	526	43	37	4.96667	15.1	63	6.1	25	6.3	16.5	7.3	11.1	10.7	-0.0791812	13	2649	527	40	45	-0.0791812	11.7	2614	513	38	48
20337	L	F	84	2.5	3.36	0.09691	14.9	2750	523	44	40	7.13333	19.1	85	5.06	35	3.3	13.6	11.9	8.7	9.6	-0.0791812	11.2	2339	512	38	38	-0.0791812	10	2324	514	40	42
20341	L	F	77	2.5	3.39	0.0457575	12	2495	526	45	35	4.35	17.6	79	6.07	29	7.3	11.7	15.7	11.9	7.6	-0.0791812	12.8	2499	512	45	36	-0.0791812	13.3	2508	512	43	43
20351	R	F	75	2.5	2.81	0.09691	12.9	2789	543	42	44	4.48333	16.1	71	4.77	28	6.4	11.9	11.9	13.1	9	-0.0791812	10.6	2772	536	41	34	-0.0791812	9.5	2722	532	38	41
20351	L	F	75	2.5	2.75	0.154902	13.7	2674	515	42	38	4.4	19.4	79	5.98	31	7.1	16.9	9.1	8.3	8.7	-0.0791812	11.2	2616	506	46	40	-0.0791812	9.2	2607	515	38	46
20358	L	F	83	2.75	2.75	0	12.1	2777	486	33	49	5.93333	15	68	6.52	23	5.5	24.7	13.4	11	7.8	-0.0791812	9	2773	511	36	51	-0.0791812	9.7	2764	498	35	50
20371	R	M	76	2.5	3.026	0.09691	13.2	2544	463	47	33	5.45	21.1	98	8.88	22	6.2	11	9.7	11.1	8.2	0	8.9	2516	464	50	30	0	8.8	2474	476	39	45
20372	R	F	69	2.5	2.84	0	16.9	2686	600	40	40	4.63333	7.9	72	3.22	25	6.4	16.6	13.4	8.2	17.9	-0.0791812	15.9	2746	594	41	42	-0.0791812	16.3	2845	597	38	45
20372	L	F	69	2.5	2.8	0.0457575	17.5	2684	583	41	38	3.93333	13.8	65	5.74	23	5.8	15.1	15.4	10.2	14	-0.120574	15.6	2741	586	37	43	-0.0899051	16.3	2789	585	37	42
20374	L	M	80	2	3.58	0	12.7	2770	506	42	46	5.2	19.5	81	7.6	29	7.5	29.6	20.3	15.9	11	-0.0791812	11.3	2744	499	37	50	-0.0791812	11.2	2723	507	38	48
20384	R	F	72	2	2.54	0.221849	13.3	3208	526	34	51	4.8	18.6	81	8.38	25	8.3	10.6	17.7	17	12.5	-0.0791812	9.5	3288	532	32	47	-0.0791812	10	3275	478	35	46
20385	L	F	62	2	3.38	0.522879	15.8	2625	472	46	39	3.98333	10.5	54	3.65	18	6.1	11.2	11.2	10.9	7.5	0	12	2643	479	43	37	0	11.6	2634	475	39	40
20395	R	F	82	2.75	3.12	0.09691	11.3	2491	516	47	41	5.95	21.4	84	7.93	34	8.7	22.9	57.9	13.8	9.7	0	9.7	2468	519	61	39	0	9.9	2525	524	46	47
20395	L	F	82	2.75	3.04	0.154902	11.1	2416	519	50	39	4.15	16.7	64	6.07	22	8.7	23.4	46.8	12.9	8.5	0	10.9	2492	524	49	40	0	10.9	2533	523	42	38
20397	R	M	57	2.75	3.29	0.0457575	13.8	2853	552	44	34	4.8	9.2	60	3.89	22	13	9.2	20.6	13.8	11.9	-0.0791812	15.9	2870	541	43	40	-0.0791812	14.2	3000	550	41	45
20397	L	M	57	2	3.4	-0.0791812	13.4	2890	527	39	48	3.9	9.4	55	4.18	19	11.4	9.3	16.2	11.7	12.4	-0.0791812	15	2801	526	43	44	-0.0791812	13.3	2885	542	39	46
20402	R	F	64	2	3.47	0.09691	16.9	2656	627	43	36	4.76667	11.6	60	4.09	24	15.8	23.9	33.1	24.7	22.7	-0.0791812	16.4	2696	611	45	39	-0.0791812	16.7	2799	619	42	39
20402	L	F	64	2	3.63	0.154902	15.8	2872	623	41	46	4.43333	11.2	65	5.05	14	14	18.2	30.2	20.2	19	-0.0791812	15.4	2825	609	41	37	-0.0791812	15.9	2886	617	38	46
20407	R	F	56	2	3.47	-0.0791812	11.1	2634	464	42	49	7.91667	13.9	95	3.33	35	7.6	25.9	12.5	30.5	14.7	-0.0791812	10.1	2627	514	47	39	-0.0791812	11.5	2608	473	45	38
20407	L	F	56	2	3.41	-0.0791812	11.3	2638	458	37	48	7.11667	17.4	77	4.88	29	9	20.6	15.5	18.5	12.4	-0.0791812	10.4	2598	446	47	37	-0.0791812	12.4	2624	463	40	42
20408	R	F	67	2	3	0	15.7	2493	585	47	34	4.63333	12.8	63	5.09	21	6	10.2	7.7	8.4	7.7	-0.0791812	13.3	2518	581	40	44	-0.0791812	15.6	2442	576	44	41
20419	R	F	61	2	3.75	0.30103	13.8	2561	540	34	50	3.93333	8.6	60	2.27	20	5.3	12.6	9.9	7	6.2	-0.0791812	12.4	2543	527	34	53	-0.0791812	12.4	2551	541	32	54
20419	L	F	61	2	3.61	0.09691	14.6	2645	524	34	48	4.11667	8.4	61	2.49	21	4.7	10.3	12.4	8.5	6.3	-0.0791812	11.9	2598	535	32	54	-0.0791812	12.7	2524	529	33	50
20430	R	F	79	2	2.78	0.154902	11.8	2778	520	31	54	6.06667	19.8	70	6.94	26	8.7	14.7	12	8.1	7.6	-0.0791812	10.8	2720	511	32	57	-0.0791812	8.5	2743	512	31	56
20430	L	F	79	2	2.84	0.154902	11.7	2692	515	34	52	5.66667	15.4	71	5.46	25	8.9	12	17.9	10.3	8.9	-0.0791812	10.8	2686	500	29	51	-0.0791812	10	2660	513	29	58
20431	R	F	84	2	3	0	13.1	2699	567	38	54	5.13333	18.7	104	5.08	35	9.4	13.8	8.6	5.6	5	-0.0791812	11.6	2703	566	36	44	-0.0791812	12.2	2679	560	35	42
20431	L	F	84	2	2.95	0.0457575	12.2	2762	560	31	51	3.7	12.8	59	6.18	19	7.5	11.6	9.6	5.4	7.9	-0.0791812	11.8	2787	563	35	53	-0.0791812	11.8	2809	570	37	49
20433	R	F	78	2.75	2.8	0.09691	14.4	2694	521	43	34	4.8	20	94	9.2	34	7.1	9	13.4	9.9	13.4	-0.0791812	12.7	2621	506	42	41	-0.0791812	12.7	2699	520	41	47
20433	L	F	78	2.5	2.84	0.09691	16.1	2695	500	46	35	3.78333	10.3	56	4.64	18	6.2	8.5	15.9	9	13.6	-0.0791812	13.2	2635	510	43	41	-0.0791812	15.2	2591	520	42	37
20442	R	F	79	2.5	3.26	0.154902	16.6	2639	467	35	52	4.06667	12.9	57	7.23	19	5.8	16.8	14	11	9.6	0	14.3	2606	470	36	52	-0.0791812	16.7	2578	475	35	57
20442	L	F	79	3	3.61	0.522879	16	2654	470	33	61	6.4	23.5	81	11.11	33	5.1	17.1	13.4	10.8	8.7	0	12.9	2620	462	33	61	0	14.3	2610	470	32	56
20461	R	M	75	2.5	3.84	0.221849	15.5	2590	547	40	49	4.78333	21.3	86	6.24	36	5.12	27.9	13.3	8.6	7	0	12.3	2450	566	36	55	0	12.9	2416	560	35	53
20461	L	M	75	2.5	3.83	0.0457575	14	2628	544	35	46	4.01667	13.5	59	5.35	21	4.7	12.5	10.7	7.4	7	0	11.4	2663	565	33	53	0	13	2561	557	32	55
20462	R	F	64	2.5	3.84	0.39794	12.9	2815	606	37	41	5.18333	17	63	6.62	23	7.7	21.4	28	17.2	12.8	-0.0791812	15.1	2857	618	40	42	-0.0791812	18.6	2800	599	41	38
20469	R	F	66	2	2.95	0.154902	13.3	2609	553	48	34	4.48333	8	48	3.15	16	10.7	17.2	45.9	18.7	11.8	-0.0791812	14.1	2603	570	42	35	-0.0791812	14.3	2695	564	43	44
20469	L	F	66	2	2.93	0.154902	14.7	2734	564	44	37	4.23333	11	64	4.27	21	9.7	15.9	29.1	19.6	16.8	-0.0791812	15	2791	570	38	38	-0.0791812	15.4	2839	570	42	40
20476	R	F	77	3.5	3.49	0.30103	10.5	2265	494	34	56	6.25	24.4	77	13.05	31	9.2	18.3	10.6	10.9	12.7	-0.0791812	9.4	2191	508	32	60	-0.0791812	7.9	2193	517	34	58
20476	L	F	77	3.5	3.24	0.30103	11.6	2447	496	39	47	6.3	20.3	83	9.65	31	7.85	15	14.3	12.4	10.7	-0.0791812	10.6	2373	507	33	49	-0.0791812	9.4	2323	519	34	51
20479	L	F	75	2.5	3.05	0.30103	16.2	2667	536	31	54	4.88333	11.9	60	5.13	21	6.7	13.8	22.8	10.3	10.1	0	12.9	2672	538	37	50	0	11.7	2664	543	31	54
20482	R	F	74	2	3.53	0.221849	13.5	2588	546	44	44	6.35	32.1	97	10.22	40	7.6	11	13.1	11.7	9.7	-0.0791812	11.9	2576	552	43	48	-0.0791812	13.1	2571	542	46	35
20482	L	F	74	2	3.41	0.30103	14	2512	553	39	43	4.4	16.6	71	7.52	30	6	9.1	9.6	9.1	8.1	-0.0791812	11.3	2578	551	41	41	-0.0791812	12.4	2573	554	44	37
20490	L	M	58	2.5	3.52	0.522879	10.9	3075	561	31	55	7.16667	22.2	97	9.3	41	5.6	12.4	17	10.8	4.7	-0.0791812	10.6	2963	573	32	59	-0.0791812	10.6	3053	563	29	55
20493	R	M	70	2	3.61	0.09691	13.9	2689	563	47	38	4.26667	12.7	56	4.38	19	6.7	15.1	22.6	17.8	17	-0.0791812	12.2	2644	570	49	36	-0.0791812	12.2	2648	572	41	46
20493	L	M	70	2	3.55	0.09691	12.5	2514	558	44	36	3.46667	8.3	46	3.32	16	6.8	16.7	13.2	15.6	15.7	-0.0791812	10.6	2654	555	39	39	-0.0791812	11.3	2653	559	39	44
20495	R	F	79	2.75	2.79	-0.0791812	14.9	2492	524	38	34	3.73333	10.8	52	4.95	17	8.3	16.6	19.5	14.3	11.7	-0.0791812	12.3	2487	543	43	41	-0.0791812	12.9	2484	524	41	44
20495	L	F	79	2.75	2.72	-0.0791812	14.3	2582	517	52	36	3.9	11.4	50	5.21	17	8.3	8.4	13	12.8	8.8	-0.0791812	11.9	2412	538	39	41	-0.0791812	11.7	2514	517	37	50
20497	R	M	63	2.5	3.52	0.522879	13.9	2583	511	34	52	5.33333	16.3	93	5.52	29	9.5	13.1	26.8	13.5	10.12	-0.0791812	13.4	2528	530	36	43	-0.0791812	14.3	2550	525	39	46
20497	L	M	63	2.5	3.37	-0.0791812	13.6	2569	502	33	60	4.16667	8.6	69	3.39	23	8.7	10.8	17.7	10.4	10.1	0	13.3	2516	525	41	41	-0.0791812	14	2511	522	37	48
20499	R	M	82	2.5	2.89	0.0457575	14.3	2486	512	38	46	5.13333	15.5	64	4.83	21	8.7	15.9	18	16.4	12.3	0	11.2	2480	511	35	53	0	11.7	2453	512	35	50
20499	L	M	82	2.5	2.78	0	13.2	2503	520	37	54	6.48333	23.8	94	7.75	36	7.8	16.6	13.9	12	9.6	-0.0791812	11.6	2466	520	36	52	-0.0791812	12.4	2498	517	36	50
20501	R	M	74	2.5	3.185	0	10.6	2277	525	35	50	5.53333	16.6	88	7	34	6.9	21.2	21.7	11.3	11.45	-0.0791812	7.8	2238	519	31	56	-0.0791812	9.5	2234	522	26	51
20501	L	M	74	2.5	3.22	0	10	2262	519	34	48	5.06667	14.1	94	5.65	30	7.2	10	17.2	11.6	7.1	-0.0791812	8.5	2231	511	33	49	-0.0791812	9.6	2231	502	36	49
20513	R	M	68	2	3.67	0.09691	13.4	2746	463	40	37	7.16667	17.9	139	5.86	50	8.6	13.7	18	16.3	14.4	-0.0791812	10.3	2655	457	32	56	-0.0791812	11.2	2724	463	41	48
20513	L	M	68	2	3.64	0	10.9	2798	449	43	40	4.53333	13	69	4.98	23	6	7.4	11.3	9.3	7.9	-0.0791812	9.3	2671	454	34	50	-0.0791812	10.5	2780	458	40	45
20520	R	M	73	2	3.03	0.09691	15.4	3023	570	32	54	3.95	15.2	58	5.41	22	9.5	12.2	17.9	12.3	12	-0.0791812	14.5	2991	557	33	54	-0.0791812	14.3	3011	556	33	50
20520	L	M	73	2	3.1	0.09691	17.2	3079	567	35	49	4.48333	14.4	67	5.06	26	5.6	11.7	16.5	9	6.8	-0.0791812	14.8	2989	555	33	46	-0.0791812	14.2	3063	564	38	49
20538	R	M	77	2	3.7	0.30103	13.2	2553	511	38	47	4.86667	12.7	78	5.28	26	7.3	9.4	12.8	11.4	9.5	-0.0791812	11.4	2561	514	36	60	-0.0791812	10.9	2552	514	37	51
20538	L	M	77	2	3.65	0.154902	12.6	2518	518	30	55	6.75	15.4	121	6.99	44	8.4	10.9	13.6	11.8	11	-0.0791812	12.6	2538	520	35	49	-0.0791812	11.5	2543	523	34	59
